# Supplementary material for: Ecological Adaption Analysis of the Cotton Aphid (Aphis gossypii) in Different Phenotypes by Transcriptome Comparison
Source: PLoS One. 2013 Dec 23;8(12):e83180. doi: 10.1371/journal.pone.0083180 (PMC3871566; doi:10.1371/journal.pone.0083180)
Supplement: Table S4 — The top 100 up-regulated MorphII transcripts, including gene name, FPKM, FDR, E-value, and Nr annotation result. (XLSX) [file pone.0083180.s006.xlsx]

## Sheet: Sheet1
Table S4. The top 100 up-regulated unigenes of MorphII.
GeneID	FPKM			FDR	Nr-Evalue	Nr-annotation
	MorphII	MorphI	log2(MorphI/MorphII)
U12713	71.5239	0	16.1261	3.6997e-58	1e-10	PREDICTED: legumain-like [Acyrthosiphon pisum]
U14326	45.5853	0	15.4763	4.8153e-76	2e-13	PREDICTED: troponin C, isoform 1-like [Acyrthosiphon pisum]
U12851	34.9794	0	15.0942	4.7981e-40	3e-11	hypothetical protein [Cryptosporidium muris RN66] >gi|209554953|gb|EEA04998.1| hypothetical protein, conserved [Cryptosporidium muris RN66]
U13487	23.3053	0	14.5084	1.1489e-18	9e-19	PREDICTED: maltase 1-like [Acyrthosiphon pisum]
CL2059-1	15.5715	0	13.9266	5.0776e-12	6e-41	PREDICTED: probable maltase L-like [Acyrthosiphon pisum]
U13381	14.9757	0	13.8703	1.6571e-46	9e-66	PREDICTED: elongation of very long chain fatty acids protein 4-like [Acyrthosiphon pisum]
U14615	14.4121	0	13.815	1.5002e-13	--	--
U12791	12.827	0	13.6469	3.7228e-18	--	--
U12852	12.745	0	13.6376	4.3683e-25	8e-12	PREDICTED: hypothetical protein LOC100573914 [Acyrthosiphon pisum]
CL5403-1	12.3236	0	13.5891	7.475e-16	1e-38	PREDICTED: hypothetical protein LOC100158767 isoform 1 [Acyrthosiphon pisum]
U13395	11.6405	0	13.5069	5.293e-11	3e-17	PREDICTED: maltase 2-like, partial [Acyrthosiphon pisum]
CL2027-3	10.8886	0	13.4105	4.1528e-16	4e-59	PREDICTED: neuroglian-like [Acyrthosiphon pisum]
U14105	9.8544	0	13.2666	9.8036e-10	--	--
CL7404-3	9.5286	0	13.218	1.5005e-13	1e-37	solute carrier family 16, member 10 [Acyrthosiphon pisum]
U14623	9.2913	0	13.1817	1.0054e-08	--	--
U14107	9.2385	0	13.1734	1.0318e-06	--	--
U13298	8.869	0	13.1146	1.8002e-05	1e-06	PREDICTED: UDP-glucuronosyltransferase 2B13-like [Acyrthosiphon pisum]
CL216-4	8.2586	0	13.0117	3.2926e-06	8e-31	PREDICTED: tubulin polyglutamylase TTLL4-like [Acyrthosiphon pisum]
U14659	8.1103	0	12.9855	3.2432e-08	1e-09	PREDICTED: hypothetical protein LOC100749102 [Bombus impatiens]
U14680	7.7121	0	12.9129	1.6486e-11	3e-84	PREDICTED: UPF0670 protein CG4666-like [Acyrthosiphon pisum]
CL5366-1	7.4562	0	12.8642	7.8616e-15	6e-108	PREDICTED: hypothetical protein LOC100167851 [Acyrthosiphon pisum]
U14610	7.4448	0	12.862	3.2919e-06	--	--
U14555	6.9561	0	12.7641	1.8e-05	--	--
U13882	6.9109	0	12.7547	5.6872e-05	--	--
U14264	6.7228	0	12.7148	1.5004e-13	6e-84	PREDICTED: lysosomal Pro-X carboxypeptidase-like [Acyrthosiphon pisum]
CL2027-4	6.6621	0	12.7018	0.00017319	1e-24	PREDICTED: neuroglian-like [Acyrthosiphon pisum]
U14663	6.5306	0	12.673	3.243e-08	7e-13	PREDICTED: nose resistant to fluoxetine protein 6-like [Acyrthosiphon pisum]
U13913	6.3004	0	12.6212	5.8304e-07	6e-23	PREDICTED: KRAB-A domain-containing protein 2-like [Acyrthosiphon pisum]
U14650	6.271	0	12.6145	1.024e-05	1e-10	PREDICTED: hypothetical protein LOC100749102 [Bombus impatiens]
U13339	6.1468	0	12.5856	0.00054185	--	--
U14785	6.0197	0	12.5555	0.00031155	3e-06	U88 [Brugia malayi]
U14465	5.9544	0	12.5397	3.2475e-05	--	--
U14243	5.9291	0	12.5336	1.1488e-18	1e-100	PREDICTED: KRAB-A domain-containing protein 2-like [Acyrthosiphon pisum]
U14796	5.9126	0	12.5296	1.0053e-08	3e-51	PREDICTED: hypothetical protein LOC100166127 [Acyrthosiphon pisum]
CL7519-2	5.8753	0	12.5204	1.0242e-05	--	--
U14957	5.8051	0	12.5031	5.687e-05	5e-46	PREDICTED: hypothetical protein LOC100160125 [Acyrthosiphon pisum]
U14757	5.7219	0	12.4823	0.00054173	--	--
U14076	5.6974	0	12.4761	5.7582e-08	1e-59	PREDICTED: protein amnionless-like [Acyrthosiphon pisum]
U14892	5.661	0	12.4668	1.8217e-06	7e-22	PREDICTED: glucose dehydrogenase [acceptor]-like [Acyrthosiphon pisum]
U14811	5.6099	0	12.4538	1.0239e-05	8e-49	acetylcholinesterase [Aphis gossypii]
U12747	5.6094	0	12.4536	9.8054e-10	1e-49	hypothetical protein [Acyrthosiphon pisum]
U14777	5.5312	0	12.4334	1.0255e-07	8e-55	serine protease-like precursor [Acyrthosiphon pisum] >gi|239790654|dbj|BAH71875.1| ACYPI000297 [Acyrthosiphon pisum]
U14056	5.4903	0	12.4227	0.00093757	--	--
U14397	5.4835	0	12.4209	3.292e-06	--	--
U13831	5.4779	0	12.4194	1.0241e-05	1e-16	PREDICTED: multiple inositol polyphosphate phosphatase 1-like [Acyrthosiphon pisum]
U14277	5.4688	0	12.417	3.2922e-06	4e-10	PREDICTED: aspartate aminotransferase, cytoplasmic-like [Acyrthosiphon pisum]
U14033	5.428	0	12.4062	1.4281e-14	2e-135	PREDICTED: plexin-A3-like [Acyrthosiphon pisum]
U14775	5.4061	0	12.4004	9.803e-10	9e-90	PREDICTED: hemocytin-like [Acyrthosiphon pisum]
U13713	5.3847	0	12.3947	9.9467e-05	1e-46	PREDICTED: ryanodine receptor 44F-like isoform 1 [Acyrthosiphon pisum] >gi|328717380|ref|XP_003246191.1| PREDICTED: ryanodine receptor 44F-like isoform 2 [Acyrthosiphon pisum]
U14250	5.3583	0	12.3876	1.0255e-07	--	--
U14805	5.3495	0	12.3852	3.2472e-05	--	--
U13484	5.3214	0	12.3776	0.00031163	6e-34	PREDICTED: hypothetical protein LOC100168845 isoform 2 [Acyrthosiphon pisum] >gi|328715599|ref|XP_001951044.2| PREDICTED: hypothetical protein LOC100168845 isoform 1 [Acyrthosiphon pisum]
U14803	5.3147	0	12.3758	0.00017314	1e-40	PREDICTED: MAP/microtubule affinity-regulating kinase 3-like isoform 1 [Acyrthosiphon pisum]
U14868	5.2903	0	12.3691	9.9452e-05	--	--
U14732	5.2583	0	12.3604	0.00031157	--	--
U14849	5.2261	0	12.3515	5.6462e-09	--	--
U14820	5.217	0	12.349	0.00054167	--	--
U13969	5.2099	0	12.347	2.9557e-11	4e-06	PREDICTED: hypothetical protein LOC100162450 [Acyrthosiphon pisum]
U14815	5.1539	0	12.3314	1.8218e-06	--	--
U13645	5.1118	0	12.3196	1.8001e-05	6e-07	PREDICTED: hypothetical protein LOC100574363 [Acyrthosiphon pisum]
CL1613-2	5.1097	0	12.319	0.00054198	6e-07	PREDICTED: hypothetical protein LOC100159331 [Acyrthosiphon pisum]
U13445	5.0937	0	12.3145	9.947e-05	3e-39	PREDICTED: sodium/potassium/calcium exchanger 2-like [Acyrthosiphon pisum]
CL6306-1	5.06	0	12.3049	1.7483e-09	1e-14	PREDICTED: hypothetical protein LOC100574884 [Acyrthosiphon pisum]
U14864	5.0499	0	12.302	0.00017313	--	--
U14854	5.0202	0	12.2935	1.0239e-05	4e-06	hypothetical protein TcasGA2_TC005244 [Tribolium castaneum]
U13345	5.0003	0	12.2878	3.248e-05	--	--
U13772	4.9874	0	12.2841	3.2925e-06	2e-37	PREDICTED: hypothetical protein LOC100572854 isoform 2 [Acyrthosiphon pisum] >gi|328704693|ref|XP_003242571.1| PREDICTED: hypothetical protein LOC100572854 isoform 3 [Acyrthosiphon pisum]
U14939	4.9697	0	12.2789	0.00093749	--	--
U14773	4.9272	0	12.2666	0.00054171	--	--
U13414	4.891	0	12.2559	0.00031164	--	--
U14899	4.858	0	12.2461	3.0665e-10	9e-57	PREDICTED: hypothetical protein LOC100569297, partial [Acyrthosiphon pisum]
U14225	4.8517	0	12.2443	1.0317e-06	1e-10	PREDICTED: hypothetical protein LOC100166202 [Acyrthosiphon pisum]
U15053	4.8502	0	12.2438	0.00054162	7e-24	PREDICTED: hypothetical protein LOC100166202 [Acyrthosiphon pisum]
U13654	4.8464	0	12.2427	1.8001e-05	--	--
U14148	4.8423	0	12.2415	3.2476e-05	--	--
U14098	4.8325	0	12.2386	9.9463e-05	1e-09	PREDICTED: facilitated trehalose transporter Tret1-like isoform 3 [Acyrthosiphon pisum]
CL2176-2	4.785	0	12.2243	2.9561e-11	9e-96	PREDICTED: protein 5NUC-like [Acyrthosiphon pisum]
U14876	4.7573	0	12.2159	0.00054164	1e-32	PREDICTED: hypothetical protein LOC100164184 [Acyrthosiphon pisum]
U15400	4.7459	0	12.2125	0.00017309	7e-40	PREDICTED: hypothetical protein LOC100167646 [Acyrthosiphon pisum]
U14237	4.7116	0	12.202	9.9459e-05	4e-15	PREDICTED: major facilitator superfamily domain-containing protein 6-like isoform 1 [Acyrthosiphon pisum] >gi|328717765|ref|XP_003246297.1| PREDICTED: major facilitator superfamily domain-containing protein 6-like isoform 2 [Acyrthosiphon pisum]
U2968	4.706	0	12.2003	0.00093671	--	--
U13331	4.7032	0	12.1994	0.00054187	--	--
U15236	4.6953	0	12.197	5.6865e-05	--	--
U13675	4.6833	0	12.1933	0.00017315	--	--
U13740	4.653	0	12.1839	1.0055e-08	2e-07	PREDICTED: hemocytin-like [Acyrthosiphon pisum]
U15098	4.6353	0	12.1784	0.00031154	--	--
CL7308-1	4.6304	0	12.1769	0.00093781	--	--
U15158	4.6223	0	12.1744	0.00017311	--	--
U14165	4.6151	0	12.1721	3.2923e-06	--	--
CL257-3	4.5987	0	12.167	0.00054194	1e-22	PREDICTED: putative methyltransferase 235L-like [Acyrthosiphon pisum]
U14791	4.5895	0	12.1641	9.8024e-10	3e-118	PREDICTED: D(2) dopamine receptor-like [Acyrthosiphon pisum]
U14826	4.5649	0	12.1564	0.00054165	--	--
U14808	4.5447	0	12.15	1.0053e-08	5e-111	PREDICTED: fatty acid synthase-like [Acyrthosiphon pisum]
U14914	4.5303	0	12.1454	5.8301e-07	2e-09	Serine/threonine-protein kinase ULK4 [Crassostrea gigas]
U14960	4.5177	0	12.1414	3.2471e-05	--	--
U14478	4.5056	0	12.1375	3.2473e-05	--	--
U13761	4.5049	0	12.1373	0.00017314	--	--
U15695	4.5049	0	12.1373	0.00017307	8e-44	PREDICTED: DOMON domain-containing protein CG14681-like, partial [Acyrthosiphon pisum]
U12838	4.3945	0	12.1015	5.8006e-06	--	--
U12719	4.3906	0	12.1002	0.00031165	--	--
