# Supplementary material for: Ecological Adaption Analysis of the Cotton Aphid (Aphis gossypii) in Different Phenotypes by Transcriptome Comparison
Source: PLoS One. 2013 Dec 23;8(12):e83180. doi: 10.1371/journal.pone.0083180 (PMC3871566; doi:10.1371/journal.pone.0083180)
Supplement: Table S5 — Relative mRNA level of 40 Hsp genes in different morphs. (XLSX) [file pone.0083180.s007.xlsx]

## Sheet: Sheet1
Table S5. Relative mRNA level of 40 Hsp genes in different stages.
GeneID	different stages								expression		log2(MorphI/MorphII)
	1	2	3	4	5	6	7	8	MorphII	MorphI
CL14338-2	2.06891	2.14397	2.4723	2.10369	1.1791	1.66394	1.70057	1.91306	8.78887	6.45666	0.44489
CL1736-1	0	0	0	0	1.00759	0.60654	0	0	0	1.61413	#NUM!
CL1736-2	24944.4	5562.13	233152	41690.6	1.00099	0	26279.3	63050.4	305349	89330.7	1.77323
CL1854-1	10.1434	3.93481	6.67586	19.1153	1.01569	0.277336	6.94274	50.0046	39.8693	58.2403	-0.546739
CL1854-3	0.0736777	0.37591	0.0144306	1.7295	1.01137	0.0261618	4.30925	5.81886	2.19351	11.1656	-2.34775
CL1978-1	2.51688e-05	6.00152e-05	2.09616	0.0333658	1.32178	0.233758	0.0479522	0.000109301	2.12961	1.6036	0.409275
CL2504-1	0.565044	0.177334	0.374521	1.10807	1.08367	0.000495339	0.345158	0.988312	2.22497	2.41764	-0.119813
CL2603-1	0.00806508	1.86244	28.7223	3.97551	1.83121	0.0476456	7.57069	9.34355	34.5683	18.7931	0.879248
CL2817-3	0.453278	0.186458	0.579659	0.924602	1.00818	0.00321005	0.255329	2.22123	2.144	3.48795	-0.702078
CL3029-1	6.24395	3.15505	3.43926	15.113	1.03547	0.899828	7.91202	45.8359	27.9512	55.6832	-0.99433
CL3320-2	8.07684	7.37955	3.89901	18.7989	1.01085	1.52868	8.11068	29.6304	38.1543	40.2806	-0.0782386
CL3343-1	0.000191486	0.000240644	3.21519	0.375086	1.15151	0.623791	0.681507	0.000533775	3.59071	2.45734	0.547169
CL363-1	0.0600736	0.0295575	0.031208	0.0347803	1.02693	0.00191501	0.0382323	0.11793	0.15562	1.185	-2.92879
CL4130-1	27.74	7.68676	44.7309	70.3575	1.04211	1.07159	35.4523	242.468	150.515	280.034	-0.895694
CL4328-1	0.533565	0.40193	0.447271	2.67023	1.0168	0.876971	1.25517	1.28353	4.05299	4.43247	-0.129124
CL5221-1	252.611	125.25	319.471	227.474	4.30018	0.0395345	207.643	1413.64	924.806	1625.62	-0.81377
CL566-2	0.951975	0.476488	1.05214	2.95484	1.0072	1.34498	1.32176	6.79829	5.43544	10.4722	-0.9461
CL5740-1	0.530341	0.880827	0.742209	1.4294	1.04603	0.978231	3.9079	6.3577	3.58278	12.2899	-1.77832
CL6327-1	0.654488	1.63718	1.01231	1.81392	1.2021	1.27661	0.788002	2.18206	5.1179	5.44878	-0.0903807
CL7120-1	1.74638	2.32681	2.12393	1.90757	1.27668	2.33548	1.52319	5.36505	8.10469	10.5004	-0.373614
CL7882-1	71.2863	24.2767	81.065	371.729	1.13234	11.998	3.23641	13.7478	548.357	30.1146	4.18658
CL7882-2	138.306	11.7084	36.832	14.8397	1.05406	9.86636	10.7811	8.95071	201.687	30.6523	2.71805
CL7882-8	70.7368	28.9685	20.043	110.672	1.09816	5.29842	3.12856	4.77723	230.421	14.3024	4.00994
CL7897-2	169.823	4.64601	35.0561	4.606	1.62956	0.585023	0.105329	1.41808	214.131	3.73799	5.84009
CL859-2	1.89911	1.34261	2.00729	3.09035	1.30306	2.32692	1.70312	2.02851	8.33936	7.36162	0.179914
CL966-1	1.1302	1.0269	1.34244	2.96807	1.21236	2.03633	1.34289	2.01237	6.46761	6.60395	-0.0300972
U12560	0.930729	1.87598	1.32436	2.22747	1.23383	2.38332	1.17271	1.9765	6.35854	6.76635	-0.0896827
U138	0.860733	1.13815	1.49344	2.71671	1.11052	1.19622	1.935	3.00513	6.20904	7.24686	-0.222986
U1647	0.955232	1.0095	1.23548	2.43254	1.17468	1.58487	1.22259	2.57799	5.63276	6.56014	-0.219883
U20698	36.0978	4.53477	14.4768	6.10145	1.46037	0.689366	0.144484	1.94273	61.2108	4.23694	3.85269
U20815	6652.68	38.8267	2999.87	2.97715	1.01565	52.2343	0.708925	0.676285	9694.35	54.6352	7.47117
U20929	42.0679	3.58048	16.1276	15.1087	1.75774	0.807945	0.0781902	1.68292	76.8847	4.32679	4.15133
U21435	1464.92	13.2632	236.104	2.16321	1.25453	14.5911	0.0630375	0.57425	1716.46	16.4829	6.70232
U31500	5.16445	1.94181	3.08853	3.05794	1.24543	1.59783	0.884795	1.86614	13.2527	5.59419	1.24429
U33216	14.4439	2.1302	5.36321	2.81273	1.29337	0.378357	0.136063	3.25298	24.75	5.06077	2.29
U34057	15139.7	481.871	2730.38	80.4944	1.02787	3.12685	2.24424	2.92747	18432.4	9.32643	10.9486
U34414	394.205	47.3542	61.921	12.0909	1.09776	1.58806	0.89288	0	515.571	3.57869	7.17059
U34627	1.08653	0.00105102	0.208956	0.00375451	0	0	0	0	1.30029	0	#DIV/0!
U7520	3.03389	2.02731	2.68513	4.11575	1.2567	2.55552	1.22334	1.69815	11.8621	6.7337	0.816885
U9923	3.03389	2.02731	2.68513	4.11575	1.2567	2.55552	1.22334	1.69815	11.8621	6.7337	0.816885
1: unwinged adults of MorphI; 2: unwinged nymphs of MorphI; 3: winged adults of MorphI; 4: winged nymphs of MorphI; 5: unwinged adults of MorphII; 6: unwinged nymphs MorphII; 7: winged adults of MorphII; 8: winged nymphs of MorphII.
