# Supplementary material for: Ecological Adaption Analysis of the Cotton Aphid (Aphis gossypii) in Different Phenotypes by Transcriptome Comparison
Source: PLoS One. 2013 Dec 23;8(12):e83180. doi: 10.1371/journal.pone.0083180 (PMC3871566; doi:10.1371/journal.pone.0083180)
Supplement: Table S6 — Primers and transcripts used in the transcriptome assembly validation, including transcript names and primer sequences. (XLSX) [file pone.0083180.s008.xlsx]

## Sheet: Sheet1
Table S6. Primers and transcripts used in the transcriptome assemblies validation
CL1438.Contig2-F	CATTCTTAGCGGCGATACCAGTTCA
CL1438.Contig2-R	CCTTAGTCATTGCTCGTTCACCTTCA
CL1736.Contig1-F	AGGCTCGGAGGCTTCAACTTCA
CL1736.Contig1-R	CTGATTCCAACGACAAGGCTGTAAGA
CL1736.Contig2-F	TCACGACTGATGTTCAATGGCAAGT
CL1736.Contig2-R	GTTGGTGAAGATGAAGAGGCTGATGATA
CL1854.Contig1-F	ATACCACCACCAGCACCAGCATA
CL1854.Contig1-R	AACAAGATCACCATCACCAACGACAA
CL1854.Contig3-F	CAGAAGATTGAGAACAGCATGTGAACG
CL1854.Contig3-R	AACAGCAGCACCATAGGCAACAG
CL1978.Contig1-F	GACCTTGACATTGATCTCTTCAGGCTTA
CL1978.Contig1-R	GCTCGTCCATCTAATTATCTTCGTCCAT
CL2504.Contig1-F	TGCAACAGCTTCTCCTTCACAACTAT
CL2504.Contig1-R	TCTGCCGTTCTGTACCGAGTGT
CL2603.Contig1-F	ACTCAAACTCCCACCGCAGACT
CL2603.Contig1-R	GCTTGGTGCTTGGTCAATCCGT
CL2817.Contig3-F	CGTGCATGGCTTCAAGCGATTG
CL2817.Contig3-R	CCGCAGTCCACGAACACAACAT
CL3029.Contig1-F	GATGTATCGTATCTCTGCCGCTCTTG
CL3029.Contig1-R	TTACAGCAACAGCATCAGCAAGGAT
CL3320.Contig2-F	AGCCGTAGAGCAATGTCCAGGAT
CL3320.Contig2-R	TCACCAGGTTCAAGTCCAGGTTCT
CL3343.Contig1-F	GCAAGCACTATTCAATGTGACAAGGAA
CL3343.Contig1-R	TCCCACCTCTTTACTCATCACCGTTA
CL363.Contig1-F	CTTAACTATGGAGAGCAACCGAGATGAG
CL363.Contig1-R	CTTGGTCTGCGGCTTCTTCTTGAT
CL4130.Contig1-F	TCACAGGTTCTGCTGCTCTCACT
CL4130.Contig1-R	GCTTGTCTTCGGATGGAATACTAACAGT
CL4328.Contig1-F	GCACTCAAATACCACCCAGACAAGAA
CL4328.Contig1-R	GCCAGCACCTCCTTTAAGACCATC
CL5221.Contig1-F	TCGTGATAAGGGTACTGGTCGTGAA
CL5221.Contig1-R	TTCTCGGATATTGGTGGCATCTTCTTC
CL566.Contig2-F	CAGGCAACGGTGCTTCAACAGT
CL566.Contig2-R	TGATTCAAGAGGATGGCGACAACAA
CL5740.Contig1-F	CGACTTGAAGCACGTTCCATCCA
CL5740.Contig1-R	ACTCAACCGCATCAATAGCCATCTC
CL5767.Contig1-F	GGACAAGACAACCAAAGGAGTAAGGAA
CL5767.Contig1-R	GCGATGGTCATCACTGGACAACTT
CL5943.Contig1-F	GCAACAGACCATTAAACGCCAAGAC
CL5943.Contig1-R	TTCGTGATGCTGCTAGAGCACAATT
CL6327.Contig1-F	ACCAGGTCCTACAGCTACAACAGTT
CL6327.Contig1-R	ATGGCATCAATCGCAACCAAATTCC
CL7120.Contig1-F	GAACTCGTCAACCGCACTCACA
CL7120.Contig1-R	AGTCTGTTCCGTGGACCGACAT
CL7882.Contig1-F	GCCGCTCCAAGAATATCGTCATCAA
CL7882.Contig1-R	GTGTTCTTCTCGGATTCGGTCAACTT
CL7882.Contig2-F	CTCGTATCGCCGCTCAGTATTGC
CL7882.Contig2-R	GAGATTGACGCTCTGATGGAAGGTATC
CL7882.Contig8-F	GCGACAAGTTGACCGAATCTGAGAA
CL7882.Contig8-R	CCATTAGCACCAGGAGGCATGTTAG
CL7897.Contig2-F	GCAACAAGCACACGCACTC
CL7897.Contig2-R	CCATCTACATCATCATCTTCATCCTC
CL859.Contig2-F	TGCTGCTGTTCAGGCTGGAGT
CL859.Contig2-R	TGGTCATCGGTCGTTCACCTTCA
CL966.Contig1-F	TCAAGACACAGGAATTGGAATGACTAGG
CL966.Contig1-R	CATCGTGTTGCTCTTTGGAAATGGATT
U10036-F	GGGTCGTAAAGATGATGCTGCCAAA
U10036-R	AGGTGGAGGTGACGGTTCAGTATC
U12560-F	ACTCACGGTTTGCTCTTTCTCATTTCT
U12560-R	TTCGTTCGTCAAGCCACTCTATACAAG
U13800-F	GGCGCAAATTACGATGATAGTTGAAGG
U13800-R	TGTTTACGCTGTGTATGGTGTATCTGA
U14240-F	GAGAGCTGATGTGACACCGTAATACTT
U14240-R	TTCGCCAACAAGCCATCGTAGTC
U14667-F	GCTGTTGTCCTTGGCCGATACG
U14667-R	TTCGACCTGACCGGCATACCTC
U16470-F	TCTTACATTTTAAGAAGGAAATAATTTA
U16470-R	TGTAATAGATTAAAATTGAAATCAATCT
U17311-F	ACATTGGAGCCGTAAGTGCTTATTCA
U17311-R	TCAACCGCTGGCACCAACAAC
U17685-F	AATGAAGAGTGAAGCTCACAGGTGATT
U17685-R	ATGAGGTATTATCTGACCCATTTCGCAG
U20698-F	ATGGTGATACATTCCTTGGTGGTGAAG
U20698-R	AAGTATGGCAAGTTGATGTCAGTCTGT
U20769-F	AAAATGTACTTTAGCCAATGGATCC
U20769-R	CAGCAAAACAATTCAAGTTGAAGAC
U20815-F	GTCGTCTTGATGCCATTGCTCCA
U20815-R	GTGAGATCCAACCATGTTCATCCTGTT
U20929-F	GCTTCAACAGTCAGAACACCATCCT
U20929-R	ATCCTCAACAAGCACTACAACTCAACA
U21435-F	TTGGCAAGATCACACTGTTCTGGAAT
U21435-R	GCTGAACTTCTTCGCAATGCTGAATC
U21550-F	GTCTTCATCCTCACCAACATCCTCAAT
U21550-R	TTACCAGCATCATCAAGAAGCACTCTC
U24104-F	AAGTGGTGCTAGTGGTGGACCTATT
U24104-R	CGAGTGCTTCAACACAGCCAGTAT
U24336-F	CCATCCCAACTAAACAGACCCAAACT
U24336-R	GTGGTGCAGGAGGAATAGCAGTTAG
U29115-F	ACAGCCAACCAGAATTAACACAGTGA
U29115-R	GCTCCAGGTCCAGTAGCAATAACAG
U29653-F	GTTGTTCTGTTGCCTTGATCATT
U29653-R	CTGACAGATCCAACATCAGTTTACA
U29920-F	TGAGCAGAGTGAAGAGATACTGATATGC
U29920-R	TGGGTAGCGGATTAAAGATTTAGCTGA
U31500-F	CCGTCTTCAATGGTCAAGATGGATACA
U31500-R	GAGGTAATCAGCGATGGTGGCAAA
U33216-F	GCTGTTGCTTATGGTGCTGCTGTA
U33216-R	TGCCTCTTGGTGCTGGTGGAA
U34057-F	TGCATCTTCACCATCAGCTTCAACA
U34057-R	CACAAGCACTCAGAGATACATCAACCA
U34058-F	ATGCCTGAACAAATGGAGACTACCG
U34058-R	TCTTGATTGAAAGATCCTTGCCACTGT
U34414-F	GGTCTTCCGTACTCGTCGCAATG
U34414-R	TTGTCGCTTCAGCCGCTTGTC
U34627-F	TGACCAAGACCATGAGCAATACAAGTT
U34627-R	GCTGCCATTTCATTTCACGAATCTGA
U36486-F	CCACTTTGCCGTGTTGCCAGA
U36486-R	AGTGCGGTTCATTCAACGAGACATT
U39415-F	CAGCGAAGACGAGCAGCAGAAG
U39415-R	TGGTTCGAGTCGAGCCACTTGA
U42984-F	TCCATAGCAGAAGCAATAAGTTGTCCA
U42984-R	GAGGAGTTATGTTAGCAGTTGACGAAGT
U7520-F	GCAACGAGAACCACGGCACTT
U7520-R	CTGAAGCCTATGAAGTATTGGGTGATGA
U9923-F	CTTAACTATGGAGAGCAACCGAGATGAG
U9923-R	CTTGGTCTGCGGCTTCTTCTTGAT
