# Supplementary material for: Ecological Adaption Analysis of the Cotton Aphid (Aphis gossypii) in Different Phenotypes by Transcriptome Comparison
Source: PLoS One. 2013 Dec 23;8(12):e83180. doi: 10.1371/journal.pone.0083180 (PMC3871566; doi:10.1371/journal.pone.0083180)
Supplement: Table S9 — Primers and transcripts used in qRT-PCR validation, including transcript names and primer sequences. (XLSX) [file pone.0083180.s011.xlsx]

## Sheet: Sheet1
Table S9. Primers and unigenes used in qRT-PCR validation.
Gene name	Sequence (5’→3’)
CL2817-3-F	CATTGCTTGACTCTGCCTCTA
CL2817-3-R	GTCCACGAACACAACATTACG
CL1736-2-F	GTCACATCACAGTATGGTTGGA
CL1736-2-R	CTCGATGATTGGATGATCTGGAT
CL966-1-F	AGAAGGAGTTGTAACAAGTGATGA
CL966-1-R	CGGTTAGGAGCAGATAAGAAGTAA
CL1854-3-F	CCTATGGTGCTGCTGTTCA
CL1854-3-R	TTGTTGGAATGGTTGTGTTTCTC
CL1854-1-F	ATCACCATCACCAACGACAA
CL1854-1-R	GTTCTTGGCAGCAATTACATTCT
CL1736-1-F	CCAACGACAAGGCTGTAAGA
CL1736-1-R	GCTCGGAGGCTTCAACTT
CL859-2-F	CCAGTCATCAAGTTCGCATAGA
CL859-2-R	ACTACCACCAACCAACACAAT
CL5221-1-F	TCATCTGGCGGTCTTTCAAA
CL5221-1-R	CGGATATTGGTGGCATCTTCT
U138-F	TCAACAACAGAAAAGTCAACGAAA
U138-R	AGCATACACCGCAAGCAT
CL7882-8-F	CCACTCAACCTGTCCATCAA
CL7882-8-R	CGTCCACCAGCAATACATCT
U1647-F	TGCTTATGAAACATTGGGAACAC
U1647-R	AACGCTTAACTACTGCTAATTGTG
CL3029-1-F	AATGCTGGTGTTGATGGTAGT
CL3029-1-R	CGTCGGTTAATGCTGTCCT
U34414-F	ATGGTGGTGGTGCTTCTG
U34414-R	GCCATTGGAATTGCTTCAAGT
U12560-F	ATGTTCATCTCGCCATTCTTACT
U12560-R	TAGCACCAGCATCTTTCACTT
CL5740-1-F	GTCCTGACGAAGTATTGGCTTA
CL5740-1-R	CTGTGGTAGGTTCTGGTAAATCA
U20698-F	GGTCGTCAACCATCCAGAG
U20698-R	TGACATCACCAGCAAGAACA
CL7120-1-F	GAGTGCGGTTGACGAGTT
CL7120-1-R	TTGTTGTTGCCATTGTAAGAATCA
CL7882-2-F	AACGCAACTCTACCATTCCAT
CL7882-2-R	AGCCCTTTCACCTTCAAACA
CL7882-1-F	ACCGAATCCGAGAAGAACAC
CL7882-1-R	TTCATCATAAGAGCAGAGCAACT
U34627-F	TGGTGCTGCTATTCAATCATCA
U34627-R	GCAAGTGAATGAAGTTCAACAGT
CL14338-2	GGATGCCAATGGTATTCTCAATG
CL14338-2	CTTGTCTATACATCTCCGCTTCTT
U9923-F	TGACTTAGATGACGATGATTGTGA
U9923-R	TTGAACTCATTGAACTCATTGTGG
U7520-F	GCTGCCGAAGAAGTTGTTG
U7520-R	TTGTTTCCATTCCAGTTCCATTAC
CL4328-1-F	AGAAGGAGATCAAGCGATGAATAG
CL4328-1-R	GAACTACAACGTCTACACCACATA
CL2504-1-F	CAGTGTTCTGGTGAAGATT
CL2504-1-R	GTGACGGATTGTTGAGTAA
U34057-F	CACAATATGGCTGGACTGCTA
U34057-R	TTCAATGACTGGATGATCTGGATT
CL7897-2-F	TGGTGTTATGATGGCTGTTGATA
CL7897-2-R	TCTTCTGGTGTTGTAACTGGTT
U33216-F	AGCACCAAGAGGCATTCC
U33216-R	ACCTTTGTCTTCAGCAGATACTT
CL566-2-F	TGCGTTGGAAGATGCTGAA
CL566-2-R	CTGCTGATTACTAGGGTCAAACT
CL1978-1-F	TCCAACACCAAGAAGACATCAT
CL1978-1-R	ATTCAGCATTGCGAAGAAGTTC
U21435-F	CAAGGTCAACTCATCATTGTCATC
U21435-R	ATCTTCACGAATGGCTGGTT
CL4130-1-F	TCTACTCTTACTTCGCCTTCTCTA
CL4130-1-R	TTCAACAATCACTGCTCCTTCT
CL363-1-F	AAACTCAAACCAACGGTCAATG
CL363-1-R	GGTCTGCGGCTTCTTCTT
U20929-F	TCAGCGTCATTGATAGCGAAT
U20929-R	TTGTTGAGTTGTAGTGCTTGTTG
U31500-F	CAAGATGAAGGAAACTGCTGAAG
U31500-R	GCTGCTGTAGGCTCATTGA
U20815-F	TCATCAATTCAAGCCAGAAGAGA
U20815-R	GAGATCCAACCATGTTCATCCT
CL6327-1-F	GGCATCAATCGCAACCAAAT
CL6327-1-R	CTCTGGCAACATTATACCTCCTT
CL3343-1-F	GTCAATAGTTCCAGTGATGTTTCG
CL3343-1-R	GACGATAATAACCAGGTCCAGTAA
CL2603-1-F	TTCATCAGCCGTCACTTTGT
CL2603-1-R	CACCTTCTTTGGAGCAGTTATTG
CL3320-2-F	ACGCATCAATCCCAAAGACA
CL3320-2-R	CAGGTTCAAGTCCAGGTTCTT
